# Supplementary material for: Transcriptome Analysis of Stigmas of Vicia faba L. Flowers
Source: Plants (Basel). 2024 May 23;13(11):1443. doi: 10.3390/plants13111443 (PMC11175038; doi:10.3390/plants13111443)
Supplement: Supplementary file 1 [file plants-13-01443-s001.zip]

Archive with 6 entries (6 files):
- Supplementary_file_S1_Heat_map_DEGs.pdf
- Supplementary_file_S2.pdf
- Supplementary_file_S3.xlsx
- Supplementary_file_S4.xls
- Supplementary_file_S5.pdf
- Supplementary_file_S6.xlsx
