# Supplementary material for: Transcriptome Analysis of Stigmas of Vicia faba L. Flowers
Source: Plants (Basel). 2024 May 23;13(11):1443. doi: 10.3390/plants13111443 (PMC11175038; doi:10.3390/plants13111443)
Supplement: Supplementary file 1 [file plants-13-01443-s001.zip › Supplementary_file_S4.xls]

## Sheet: Hoja1
Supplementary file S4. QTLs for autofertility traits in the RIL population Vf6 x Vf27 (Aguilar-Benitez et al. in preparation), number of markers within each of the QTLs intervals, markers associated with a known genome sequence and number of markers associated with a transcriptome DEGs. PSF: pod set field measure; PSC: pod set under insect proof cages; PST: pod set after tripping treatment; SSF: …
QTL	CHR	# MARKERS IN THE INTERVAL	# MARKERS ASSOCIATED WITH GENOMIC SEQUENCES	# MARKERS ASSOCIATED WITH DEGs
PSF_2009/10	I	64	56	2
PSF_2012/13	I	5	5	0
PSC_2014/15	I	19	16	0
PST_2014/15	I	24	21	0
SSF_2012/13	I	12	9	0
%RUPT	I	7	7	0
RUPTL	I	20	18	1
OL/FL	I	6	5	0
SL/FL	I	1	1	0
STIGL	III	10	5	0
PSC_2008/09	IV	62	57	4
PSF_2010/11	IV	4	3	0
SL	IV	19	19	0
PAPL	IV	16	15	1
%RUPTAREA	VI	32	26	2
NPAP/STIGL	VI	18	14	2
SSC_2008/09	VI	15	12	2
SSF_2012/13	VI	15	12	0
SSC_2009/10	VI	14	11	0
OL	VI	8	8	2
OL/FL	VI	4	2	0
SL/FL	VI	11	6	0
TOTALS	VI	2	1	0
NORMAL%	VI	2	1	0
RATIO_PSIZE	VI	2	1	0
STIGL	VI	7	7	0
