# Supplementary material for: Transcriptome Analysis of Stigmas of Vicia faba L. Flowers
Source: Plants (Basel). 2024 May 23;13(11):1443. doi: 10.3390/plants13111443 (PMC11175038; doi:10.3390/plants13111443)
Supplement: Supplementary file 1 [file plants-13-01443-s001.zip › Supplementary_file_S6.xlsx]

## Sheet: Supplementary file 6
Supplementary file S6. Information on RT-qPCR primers used for verification of RNA-Seq data. PCR efficiency and PCR product Tm data represent mean values ± sd.
Regulation	Annotation	V. faba locus	Primer sequence (5'-3')	%GC	PCR product size (bp)	PCR efficiency	PCR product Tm (°C)
UP	ProDH2	Vf1g128360	AGGTTGCTAATGGACGAGGTTGTGTC	50	147	1.90 ± 0.01	79.1 ± 0.19
			GTGCATCTGACATTCCGCATAGTTGTG	48.1
UP	Transmembrane	Vf4g117320	GCTTCAAGATGGGACGCGTATTTG	50	171	1.94 ± 0.03	78.8 ± 0.16
			TTCTTCTTGGGTCTTAAGCTCGTTG	44
UP	Cytochrome P450	Vf5g094440	GGTGAAGATGGAAAAGAGCATATGG	44	110	1.91 ± 0.03	77.7 ± 0.16
			GTCATCGCCCATTCATTAGTAACAG	44
DOWN	B-galactosidase	Vf2g121200	ACCAAACTCGCCTAACAAGCCTTCA	48	126	1.92 ± 0.01	78.5 ± 0.17
			GCAATGAACAAGGCGACGTTATATGC	46.2
DOWN	PIP5K6	Vf4g039440	TTGTTCAAAGTAGATCCAGCCGA	43.5	182	1.95 ± 0.01	78.8 ± 0.15
			TAGTAACCGGGAAGCATTCGTAG	47.8
DOWN	BUPS1	Vf4g042680	CACAGTGAATAGTTTGGATGGTGAG	44	148	1.93 ± 0.02	81.9 ± 0.24
			CCTCTTATGCCACTTGATCACCATA	44
DOWN	ABCG28	Vf6g026920	CCTTCTAGATCCCTTGATTGCCAAC	48	102	1.93 ± 0.03	79.9 ± 0.25
			TCGAGGACAATAAGAGCCCAAAGG	50
